# Supplementary material for: DPM1 expression as a potential prognostic tumor marker in hepatocellular carcinoma
Source: PeerJ. 2020 Nov 24;8:e10307. doi: 10.7717/peerj.10307 (PMC7694566; doi:10.7717/peerj.10307)
Supplement: Supplemental Information 2 [file peerj-08-10307-s002.xlsx]

## Sheet: Sheet1
Raw Data
The mRNA relative expression of DPM1/2/3
target gene	DPM1			DPM2			DPM3
Cell types	QSG-7701	HEPG2	SMMC-7721	QSG-7701	HEPG2	SMMC-7721	QSG-7701	HEPG2	SMMC-7721
Ct value of target gene	23.14	22.38	22.72	22.8947	23.3465	22.139	18.6	18.8199	17.8368
Ct value of target gene	23.14	22.69	22.54	22.8238	23.7776	22.0825	18.4821	19.3634	17.8762
Ct value of target gene	23.1	22.49	22.57	22.9726	23.4635	21.9889	18.8231	19.0128	17.8232
average Ct value	23.1267	22.52	22.61	22.897	23.5292	22.0701	18.6351	19.0654	17.8454
Ct value of 18S	12.23	12.23	13.34	12.8671	13.2958	12.4745	12.8671	13.2958	12.4745
Ct value of 18S	12.03	12.14	13.54	12.5577	13.4934	12.4244	12.5577	13.4934	12.4244
Ct value of 18S	12.03	11.9	13.98	12.4337	13.4089	12.2829	12.4337	13.4089	12.2829
average Ct value	12.0967	12.09	13.62	12.6195	13.3994	12.3939	12.6195	13.3994	12.3939
△Ct	11.03	10.43	8.99	10.2775	10.1298	9.6762	6.01557	5.666	5.45147
△△Ct	0	-0.6	-2.04	0	-0.1477	-0.601333	0	-0.349567	-0.5641
2-△△Ct	1	1.51572	4.11246	1	1.1078	1.51712	1	1.27418	1.47846
Standard deviation value calculation
target gene	DPM1			DPM2			DPM3
Cell types	QSG-7701	HEPG2	SMMC-7721	QSG-7701	HEPG2	SMMC-7721	QSG-7701	HEPG2	SMMC-7721
Ct value of target gene	23.14	22.38	22.72	22.8947	23.3465	22.139	18.6	18.8199	17.8368
Ct value of target gene	23.14	22.69	22.54	22.8238	23.7776	22.0825	18.4821	19.3634	17.8762
Ct value of target gene	23.1	22.49	22.57	22.9726	23.4635	21.9889	18.8231	19.0128	17.8232
average Ct value	23.1267	22.52	22.61	22.897	23.5292	22.0701	18.6351	19.0654	17.8454
Ct value of 18S	12.23	12.23	13.34	12.8671	13.2958	12.4745	12.8671	13.2958	12.4745
Ct value of 18S	12.03	12.14	13.54	12.5577	13.4934	12.4244	12.5577	13.4934	12.4244
Ct value of 18S	12.03	11.9	13.98	12.4337	13.4089	12.2829	12.4337	13.4089	12.2829
average Ct value	12.0967	12.09	13.62	12.6195	13.3994	12.3939	12.6195	13.3994	12.3939
	10.91	10.15	9.38	10.0276	10.0507	9.6645	5.7329	5.5241	5.3623
	11.11	10.55	9	10.2661	10.2842	9.6581	5.9244	5.87	5.4518
	11.07	10.59	8.59	10.5389	10.0546	9.706	6.3894	5.6039	5.5403
	11.03	10.43	8.99	10.2775	10.1298	9.6762	6.01557	5.666	5.45147
	-0.12	-0.28	0.39	-0.249933	-0.0791333	-0.0117	-0.282667	-0.1419	-0.0891667
	0.08	0.12	0.01	-0.0114333	0.154367	-0.0181	-0.0911667	0.204	0.000333333
	0.04	0.16	-0.4	0.261367	-0.0752333	0.0298	0.373833	-0.0621	0.0888333
	1.08673	1.21419	0.76313	1.18915	1.05638	1.00814	1.21644	1.10336	1.06376
	0.946058	0.920188	0.993092	1.00796	0.898527	1.01262	1.06523	0.86814	0.999769
	0.972655	0.895025	1.31951	0.834297	1.05353	0.979556	0.771729	1.04398	0.940283
	0.0747348	0.177456	0.279579	0.177441	0.0903265	0.017939	0.226118	0.12232	0.06175
